# Supplementary material for: Encapsulation of Olive Leaf Polyphenol-Rich Extract in Polymeric Micelles to Improve Its Intestinal Permeability
Source: Nanomaterials (Basel). 2023 Dec 15;13(24):3147. doi: 10.3390/nano13243147 (PMC10745506; doi:10.3390/nano13243147)
Supplement: Supplementary file 1 [file nanomaterials-13-03147-s001.zip]

Archive with 1 entries (1 files):
- nanomaterials-2745818-supplementary.pdf
